# Supplementary material for: Four analysis moments for fuzzy cognitive mapping in participatory research
Source: Glob Health Action. 2024 Dec 2;17(1):2430024. doi: 10.1080/16549716.2024.2430024 (PMC11613336; doi:10.1080/16549716.2024.2430024)
Supplement: Supplemental Material [file ZGHA_A_2430024_SM9986.zip]

Archive with 4 entries (3 files):
- Appendices/
- Appendices/FCM_Appendix1.docx
- Appendices/FCM_Appendix2.docx
- Appendices/FCM_Appendix3.tex
