# Supplementary material for: Four analysis moments for fuzzy cognitive mapping in participatory research
Source: Glob Health Action. 2024 Dec 2;17(1):2430024. doi: 10.1080/16549716.2024.2430024 (PMC11613336; doi:10.1080/16549716.2024.2430024)
Supplement: Supplemental Material [file ZGHA_A_2430024_SM9986.zip › Appendices/FCM_Appendix3.tex]

\documentclass[12pt]{article}

\usepackage{amsmath,amssymb,amsfonts,epsf,epsfig,fancyhdr,enumerate,framed}
%
% Format of the page
%
\setlength{\textheight}{24cm}
\setlength{\textwidth}{17cm}

\setlength{\topmargin}{-15mm}
\setlength{\topskip}{0em}
\setlength{\headheight}{\baselineskip}
\setlength{\headsep}{\baselineskip}
\setlength{\footskip}{0em}

\setlength{\oddsidemargin}{0cm}
\setlength{\evensidemargin}{0cm}
\setlength{\marginparwidth}{1.3cm}
\setlength{\marginparsep}{0.2cm}
\reversemarginpar

\newcommand{\NN}{\mathbb{N}}
%\renewcommand{\ZZ}{\mathbb{Z}}
\newcommand{\QQ}{\mathbb{Q}}
%\renewcommand{\RR}{\mathbb{R}}
\newcommand{\CC}{\mathbb{C}}
\newcommand{\PP}{\mathbb{P}}
\newcommand{\bP}{{\bf P}}
\newcommand{\vp}{\varphi}
\newcommand{\ZZ}{\mathbb{Z}}
\newcommand{\RR}{\mathbb{R}}
\newcommand{\EE}{\mathbb{E}}
\newcommand{\VV}{\mathbb{V}}
\newcommand{\w}{{\bf w}}
\newcommand{\p}{{\bf p}}
\newcommand{\D}{{\mathcal D}}
\newcommand{\W}{{\mathcal W}}
\newcommand{\hs}{\hspace*{5mm}}
\renewcommand{\u}{u^{\bullet}}


\begin{document}
\baselineskip 16pt

\noindent{\bf Additional file 3. Detailed mathematical explanation of map aggregation}

\bigskip

\noindent {\sc Summary.} 

Suppose we would like to aggregate (merge) $k$ of the vertices (nodes) in our fuzzy cognitive map. We need to start with the transitive closure (either fuzzy or probabilistic) so that we can assume that the weight of each arc from vertex $x$ to vertex $y$ represents the total influence of $x$ on $y$. When we merge the $k$ chosen vertices into one aggregated vertex, $\u$, we have to determine the weights of all arcs pointing to or from vertex $\u$. First, the directed loop (of a fixed sign) from $\u$ to $\u$ represents all arcs (of this sign) between the $k$ merged vertices; there are $k^2$ of them. Hence the weight we assign to this loop is the average of the weights of these $k^2$ arcs. Similarly, an arc from one of the unaffected vertices, say $v$, to $\u$ represents the $k$ arcs from $v$ to the merged vertices. Hence the arc from $v$ to $\u$ is assigned weight that is the average of these $k$ arcs, and analogously for the arc from $\u$ to $v$.

Additionally, we can upgrade the averaging to ``weighted'' averaging by assigning to each of the $k$ vertices a relevance factor, with more important vertices having a larger relevance factor.

A more formal, detailed description of this approach is given below.
Note that positive and negative arcs are dealt with separately, so we need not mention the signs at all.

\medskip

\noindent {\sc Assumptions.}

Let $D^*$ be the (fuzzy or probabilistic) transitive closure of a weighted digraph $D$, and let the vertex and arc set of $D^*$ be $V$ and $A$, respectively. Since the absence of an arc from $A$ is equivalent to its presence but with weight 0, we may assume that $A$ contains all possible arcs; that is, for each pair of vertices $x$ and $y$, arcs $(x,y), (y,x), (x,x)$, and $(y,y)$ are all in $A$. Let $w: A \to [0,1]$ be the weight function.

\medskip

\noindent {\sc Objective.}

We wish to merge a given subset $U$ of the vertex set $V$ into one vertex. Each vertex in $u \in U$ is assigned a {\em relevance quotient} $r(u)$ so that $\sum_{u \in U} r(u)=1$. In particular, if we want the merged vertices to be equally relevant, then we assign $r(u)=\frac{1}{|U|}$ for all $u \in U$, and if we wish to merge two equally relevant vertices, then $r(u)=\frac{1}{2}$.

The desired output is the aggregated weighted digraph $D^* \bullet U$  in which vertices from $U$ are represented by a single vertex $\u$. Note that its vertex set is $V'=(V-U) \cup \{ \u \}$. The new weight function will be denoted $w'$.
We need to determine the new weights of the arcs $(\u,\u)$ and $(v,\u)$, $(\u,v)$ for all $v \in V-U$, while the weights of the arcs with both endpoints in $V-U$ remain the same.


\medskip

\noindent {\sc General approach.}

Let $k=|U|$. The new vertex $\u$ then represents $k$ of the ``old'' vertices, and hence $k^2$ arcs of the form $(u_1,u_2)$, for $u_1, u_2 \in U$. Since each vertex $u \in U$ has relevance quotient $r(u)$, the arc $(u_1,u_2)$ inherits the relevance quotient $r(u_1)r(u_2)$.
Similarly, for any $v \in V-U$ and $u \in U$, the arcs $(v,u)$ and $(u,v)$ each inherit the relevance quotient $r(u)$.

Now, the weight of the arc $(\u,\u)$ in the aggregated digraph $D^* \bullet U$ will be

\newpage

$$w'(\u,\u)= \sum_{(u_1,u_2) \in U \times U} r(u_1)r(u_2) w(u_1,u_2),$$
and the weight of the arcs $(v,\u)$ and $(\u,v)$, for $v \in V-U$, will be
$$w'(v,\u)= \sum_{u \in U} r(u) w(v,u)$$
and
$$w'(\u,v)= \sum_{u \in U} r(u) w(u,v).$$
Recall that
$$\sum_{u \in U} r(u)=1,$$
which then implies
$$\sum_{(u_1,u_2) \in U \times U} r(u_1)r(u_2)=
\sum_{u_1 \in U} \sum_{u_2 \in U} r(u_1)r(u_2)=
\sum_{u_1 \in U} r(u_1) \sum_{u_2 \in U} r(u_2)=\sum_{u_1 \in U} r(u_1)=1.$$
These two observations mean that the new weights will be automatically scaled to the interval $[0,1]$. Furthermore, they imply that

\smallskip

\hspace{2cm} $w'(\u,\u)=1$ if and only if $w(u_1,u_2)=1$ for all $u_1,u_2 \in U$,

\smallskip

\noindent and 

\smallskip

\hspace{2cm} $w'(\u,\u)=0$ if and only if $w(u_1,u_2)=0$ for all $u_1,u_2 \in U$.

\smallskip

\noindent An analogous statement holds for $w'(v,\u)$ and $w'(\u,v)$.

\medskip

\noindent {\sc Special case: merging two vertices of equal relevance.}

We now have $U=\{ u_1,u_2 \}$ and $r(u_1)=r(u_2)=\frac{1}{2}$. The new weights in the aggregated digraph $D^* \bullet U$ will be, for all $v \in V-U$,
\begin{eqnarray*}
w'(\u,\u) &=& \frac{1}{4} \Big( w(u_1,u_1)+w(u_1,u_2)+w(u_2,u_1)+w(u_2,u_2) \Big), \\
w'(v,\u) &=& \frac{1}{2} \Big( w(v,u_1)+w(v,u_2) \Big), \\
w'(\u,v) &=& \frac{1}{2} \Big( w(u_1,v)+w(u_2,v) \Big).
\end{eqnarray*}

\medskip

\noindent {\sc Special case: merging two vertices of unequal relevance.}

We now have $U=\{ u_1,u_2 \}$ and $r(u_1)=r_1$ and $r(u_2)=r_2$, where $r_1+r_2=1$.  The new weights in the aggregated digraph $D^* \bullet U$ will be, for all $v \in V-U$,
\begin{eqnarray*}
w'(\u,\u) &=&  r_1^2 w(u_1,u_1)+  r_1r_2 w(u_1,u_2)+ r_1r_2  w(u_2,u_1)+ r_2^2 w(u_2,u_2) \\
w'(v,\u) &=& r_1 w(v,u_1)+ r_2 w(v,u_2)\\
w'(\u,v) &=& r_1 w(u_1,v)+ r_2 w(u_2,v).
\end{eqnarray*}
For example, if we wish vertex $u_1$ to carry twice the relevance of vertex $u_2$, then we assign $r_1=\frac{2}{3}$ and $r_1=\frac{1}{3}$, and the new weights will be
\begin{eqnarray*}
w'(\u,\u) &=&  \frac{4}{9}w(u_1,u_1)+\frac{2}{9}w(u_1,u_2)+\frac{2}{9}w(u_2,u_1)+
\frac{1}{9}w(u_2,u_2) \\
&=& \frac{1}{9} \Big( 4w(u_1,u_1)+2w(u_1,u_2)+2w(u_2,u_1)+
w(u_2,u_2) \Big), \\
w'(v,\u) &=& \frac{2}{3} w(v,u_1)+ \frac{1}{3}w(v,u_2)
=\frac{1}{3} \Big( 2w(v,u_1)+w(v,u_2) \Big), \\
w'(\u,v) &=& \frac{2}{3} w(u_1,v)+ \frac{1}{3}w(u_2,v)
=\frac{1}{3} \Big( 2w(u_1,v)+w(u_2,v) \Big).
\end{eqnarray*}

\medskip

\noindent {\sc Special case: merging $k$ vertices of equal relevance.}

Here, we can use two approaches, which will yield the same result.

{\em First approach:} one merging of $k$ vertices. Assign to each vertex $u \in U$ relevance $\frac{1}{k}$. The new weights will be
\begin{eqnarray*}
w'(\u,\u) &=& \frac{1}{k^2} \sum_{u_1 \in U} \sum_{u_2 \in U} w(u_1,u_2), \\
w'(v,\u) &=& \frac{1}{k} \sum_{u \in U} w(v,u), \\
w'(\u,v) &=& \frac{1}{k} \sum_{u \in U} w(u,v).
\end{eqnarray*}

{\em Second approach:} $k-1$ merges, each time of two vertices of unequal relevance. First, we merge vertices $u_1$ and $u_2$, with equal relevances $r(u_1)=r(u_2)=\frac{1}{2}$, obtaining a new vertex $u_1^\bullet$. Next, we merge $u_1^\bullet$ and $u_3$, with relevances $r(u_1^\bullet)=\frac{2}{3}$ (since  $u_1^\bullet$ now represents two of the original vertices) and $r(u_3)=\frac{1}{3}$, obtaining a new vertex $u_2^\bullet$. Next, merge $u_2^\bullet$ and $u_4$, with relevances $r(u_2^\bullet)=\frac{3}{4}$ (since  $u_2^\bullet$ represents three of the original vertices) and $r(u_4)=\frac{1}{4}$, obtaining a new vertex $u_3^\bullet$. And so on.

A straightforward calculation shows that the two approaches yield exactly the same result. For example, for three vertices, after the second merge, we get
\begin{eqnarray*}
w''(\u,\u) &=&  \frac{4}{9}w'(u_1^\bullet,u_1^\bullet)+ \frac{2}{9}w'(u_1^\bullet,u_3)+ \frac{2}{9}w'(u_3,u_1^\bullet)+
\frac{1}{9}w'(u_3,u_3) \\
&=&  \frac{4}{9} \cdot \frac{1}{4} \Big( w(u_1,u_1)+ w(u_1,u_2)+ w(u_2,u_1)+ w(u_2,u_2) \Big) \\
&& + \frac{2}{9} \cdot \frac{1}{2}  \Big(w(u_1,u_3)+w(u_2,u_3) \Big)
+ \frac{2}{9} \cdot \frac{1}{2} \Big(  w(u_3,u_1)+w(u_3,u_2) \Big) +
\frac{1}{9} w(u_3,u_3) \\
&=&  \frac{1}{9} \Big( w(u_1,u_1)+ w(u_1,u_2)+ w(u_1,u_3) +
w(u_2,u_1)+ w(u_2,u_2) + w(u_2,u_3) \\
&& +
w(u_3,u_1)+ w(u_3,u_2) + w(u_3,u_3) \Big),
\end{eqnarray*}
just as we would using the first approach.


\end{document}
